# Supplementary material for: Evaluation of mathematical models for predicting medicine distribution into breastmilk - considering biological heterogeneity
Source: Front Pharmacol. 2024 Nov 29;15:1507551. doi: 10.3389/fphar.2024.1507551 (PMC11645658; doi:10.3389/fphar.2024.1507551)
Supplement: Supplementary file 2 [file Table1.XLSX]

## Sheet: Table S1 - PhysChem properties
Drug name	Acid/Base	LogP	Fuplasma	pKa1	pKa2	HBA	HBD	PSA	MW
Acetaminophen	acid	0.5	0.77	9.38	N/A	2	2	49.3	151.16
Acyclovir	neutral	-1.76	0.79	N/A	N/A	7	3	114.76	225.205
Alprazolam	neutral	2.1	0.2	18.2	5.01	3	0	43.1	308.8
Apixaban	neutral	1.96	0.091	N/A	N/A	5	1	110.76	459.497
Atenolol	base	0.16	0.97	9.6	N/A	4	3	84.6	266.34
Azithromycin	base	4.02	0.32	8.74	N/A	14	5	180	749
Aztreonam	neutral	-0.66	0.44	2.75	N/A	12	4	238	435.4
Baclofen	neutral	1.3	0.7	9.62	3.87	3	2	63.3	213.66
Budesonide	neutral	1.9	0.175	12.85	N/A	6	2	93.1	430.5
Bupropion	base	3.6	0.19	8.2	N/A	2	1	29.1	239.741
Caffeine	neutral	-0.07	0.622	14	0.7	3	0	58.4	194.19
Captopril	acid	0.34	0.775	3.7	N/A	4	2	58.6	217.29
Carbenicillin	acid	1.13	0.5	2.76	3.5	7	3	149	378.4
Cefotaxime	acid	-0.5	0.6	3.75	N/A	12	3	227	455.5
Cefprozil	acid	0.6	0.44	3.3	7.22	7	4	158	389.4
Ceftriaxone	acid	-1.7	0.1	1.72	3.15	13	4	288	554.6
Cephapirin	acid	-0.1	0.5	2.15	N/A	9	2	177	423.5
Chloroquine	base	4.3	0.25	7	9.2	3	1	28.2	319.9
Cimetidine	base	0.4	0.81	6.8	N/A	4	3	114	252.34
Ciprofloxacin	neutral	0.28	0.71	6.16	8.62	7	2	72.9	331.34
Citalopram	base	4.76	0.2	9.38	9.78	4	0	36.3	324.4
Clarithromycin	base	3.16	0.2	8.99	N/A	14	4	183	748
Codeine	base	1.19	0.292	8.2	N/A	4	1	41.9	299.4
Colchicine	neutral	1.03	0.7	1.85	N/A	6	1	83.1	399.4
Diazepam	base	2.82	0.01	3.4	N/A	2	0	32.7	284.74
Diltiazem	base	2.8	0.25	8.06	N/A	6	0	84.4	414.5
Disopyramide	base	3.5	0.45	10.35	N/A	3	1	59.2	339.5
Doxorubicin	base	1.27	0.3	8.22	N/A	12	6	206	543.5
Erythromycin	base	3.06	0.25	8.9	N/A	14	5	194	733.9
Escitalopram	base	1.34	0.2	9.8	N/A	4	0	36.3	324.4
Fluoxetine	base	4.6	0.05	10.1	N/A	5	1	21.3	309.33
Fluvoxamine	base	3.2	0.2	8.84	N/A	7	1	56.8	318.33
Hydrochlorothiazide	acid	-0.07	0.32	9.4	N/A	5	3	118.36	297.739
Hydromorphone	base	0.9	0.9	8.2	N/A	4	1	49.8	285.34
Hydroxychloroquine	base	2.4	0.495	9.67	N/A	4	2	48.4	335.9
Ibuprofen	acid	3.97	0.01	4.45	N/A	2	1	37.3	206.28
Isoniazid	acid	-0.8	0.86	1.75	3.57	3	2	68	137.14
Itraconazole	base	6.5	0.002	3.7	N/A	9	0	101	705.6
Labetalol	base	2.7	0.5	7.4	N/A	4	4	95.6	328.4
Lamivudine	neutral	-1.4	0.74	N/A	N/A	5	2	88.15	229.256
Lamotrigine	base	1.4	0.45	5.7	N/A	5	2	90.7	256.091
Levodopa	neutral	-2.39	0.8	2.32	9	5	4	104	197.19
Levofloxacin	acid	2.1	0.69	5.6	N/A	7	1	73.32	361.368
Loratadine	base	5.2	0.1	4.33	10.92	3	0	42.4	382.9
Mefloquine	base	3.9	0.02	8.6	N/A	9	2	45.2	378.31
Metformin	base	-2.6	1	12.4	N/A	1	3	91.5	129.16
Methotrexate	neutral	-1.85	0.5	3.5	8.8	12	5	211	454.4
Methyldopa	neutral	-1.79	0.75	7.2	N/A	5	4	104	211.21
Metoclopramide	base	1.8	0.7	9.33	N/A	4	2	67.6	299.79
Metoprolol	base	1.88	0.925	9.56	14.09	4	2	50.7	267.36
Mexiletine	base	2.1	0.275	9.15	N/A	2	1	35.2	179.26
Midazolam	base	2.73	0.3	5.5	N/A	3	0	30.2	325.8
Minoxidil	acid	0.6	1	4.61	N/A	3	3	88.9	209.25
Mirtazapine	base	2.9	0.15	7.3	N/A	3	0	19.4	265.35
Moclobemide	base	1.5	0.5	6.3	N/A	3	1	41.6	268.74
Morphine	base	1.42	0.65	7.9	N/A	4	2	52.9	285.34
Nadolol	base	1.2	0.7	9.67	N/A	5	4	82	309.4
Nefazodone	base	4.7	0.15	6.5	N/A	5	0	51.6	470
Nifedipine	base	2.69	0.04	2.39	N/A	5	1	107.77	346.335
Nitrofurantoin	acid	-0.47	0.425	7.2	N/A	6	1	121	238.16
Ofloxacin	neutral	2.1	0.8472	5.97	9.28	8	1	73.3	361.4
Olanzapine	base	3	0.07	7.8	N/A	4	1	59.1	312.4
Paroxetine	base	3.6	0.05	9.6	N/A	5	1	39.7	329.4
Pefloxacin	neutral	2.4	0.8	5.66	N/A	7	1	64.1	333.36
Phenacetin	acid	1.58	0.05	11.8	N/A	2	1	38.3	179.22
Phenytoin	acid	2.2	0.1	8.33	N/A	2	2	58.2	252.27
Praziquantel	neutral	2.5	0.2	11	N/A	2	0	40.6	312.4
Prednisolone	acid	1	0.5	12.58	-2.9	5	3	94.8	360.4
Primaquine	base	2.1	0.45	10.03	N/A	4	2	60.2	259.35
Procainamide	base	1.3	0.85	9.24	N/A	3	2	58.4	235.33
Propranolol	base	3.48	0.065	9.45	N/A	3	3	41.5	259.34
Propylthiouracil	acid	0.4	0.2	7.8	N/A	2	2	73.2	170.23
Pseudoephedrine	base	0.89	0.8	10.25	N/A	2	2	32.3	165.23
Pyrimethamine	base	2.7	0.15	7.34	8.4	4	2	77.8	248.71
Quazepam	neutral	4.03	0.17	18.93	2.59	6	0	47.7	386.8
Quetiapine	base	2.81	0.17	7.06	N/A	5	1	73.6	383.5
Rofecoxib	neutral	1.635	0.13	8.6	N/A	4	0	68.8	314.4
Rosaramicin	base	2.3	0.885	8.79	N/A	10	2	135	581.7
Salicylate	acid	2.26	0.183	2.98	N/A	3	1	60.4	137.11
Sumatriptan	base	1.07	0.825	4.21	9.63	4	2	73.6	295.4
Suprofen	acid	2.2	0.8	4.3	N/A	4	1	82.6	260.31
Tacrolimus	neutral	3.3	0.012	9.96	-2.9	12	3	178	804.018
Terbutaline	base	1.4	0.975	8.65	N/A	4	4	72.7	225.28
Theobromine	base	-0.78	0.82	9.96	N/A	3	1	67.2	180.16
Theophylline	base	-0.02	0.3	8.81	11.5	3	1	69.3	180.16
Trazodone	base	2.9	0.08	6.79	N/A	4	0	42.4	371.9
Venlafaxine	base	3.2	0.73	9.5	N/A	3	1	32.7	277.4
Verapamil	base	3.79	0.1	8.92	N/A	6	0	64	454.6
Zaleplon	base	0.9	0.4	1.23	N/A	4	0	74.3	305.33
Zolpidem	base	3.02	0.075	5.65	N/A	2	0	37.6	307.4
Zopiclone	base	0.8	0.55	6.89	8.04	7	0	91.8	388.8

## Sheet: Table S2 - Observed data
Drug name	M/P ratio	pH range	Crt (%)	Refs	Fumilk	Refs
Acetaminophen	1.044	-	-	1, 2	0.84	87
Acyclovir	5.01	-	-	94, 95, 96	1.09	87
Alprazolam	0.36	6.89 - 7.37	-	3	0.74	87
Apixaban	2.61	-	-	91	-
Atenolol	5.228	-	-	4, 5, 6, 7	0.957	87, 88
Azithromycin	2.49	-	-	8	-
Aztreonam	0.007	-	-	9	-
Baclofen	0.82	-	-	10	-
Budesonide	0.465	-	-	11	0.28	87
Bupropion	2.8	-	-	87	0.19	87
Caffeine	0.61	-	-	12, 13	-
Captopril	0.031	-	-	14	-
Carbenicillin	0.02	-	-	15	1.03	87
Cefotaxime	0.065	-	-	16	1.08	87
Cefprozil	0.6	-	-	17	-
Ceftriaxone	0.043	-	-	18	-
Cephapirin	0.13	-	-	19	0.96	87
Chloroquine	2.89	6.75 - 7.53	-	20	-
Cimetidine	5.457	6.88 - 7.33	-	21, 22	0.89	87
Ciprofloxacin	1.81	-	-	23	-
Citalopram	1.7	6.6 - 7.37	4.1 - 5.5	24, 25	-
Clarithromycin	0.22	-	-	26	0.89	87
Codeine	2.16	6.5 - 6.5	-	27	-
Colchicine	1.223	-	-	28	-
Diazepam	0.16	-	-	29	0.795	88
Diltiazem	0.98	-	-	30	0.53	87
Disopyramide	0.41	6.9 - 6.9	-	31	0.9575	87
Doxorubicin	1.19	-	-	32	-
Erythromycin	0.41	-	-	15	-
Escitalopram	2.2	-	-	33	-
Fluoxetine	0.68	-	-	34	-
Fluvoxamine	1.29	-	-	35, 36	-
Hydrochlorothiazide	0.99	-	-	87	0.64	87
Hydromorphone	2.57	-	-	37	-
Hydroxychloroquine	0.28	-	-	38	-
Ibuprofen	0.008	-	-	39	-
Isoniazid	0.89	-	-	40	-
Itraconazole	1.6	-	-	41	-
Labetalol	1.5	-	-	42	0.5	87
Lamivudine	1.12	-	-	93	-
Lamotrigine	0.413	-	-	89	-
Levodopa	0.32	-	-	43	-
Levofloxacin	0.95	-	-	92	-
Loratadine	1.2	-	-	44	-
Mefloquine	0.27	7.1 - 7.8	-	45	-
Metformin	0.398	-	-	46, 47	0.8	87
Methotrexate	0.045	-	-	48	1.01	87
Methyldopa	0.2167	6.88 - 6.88	-	49	0.81	87
Metoclopramide	1.29	-	-	50	-
Metoprolol	2.81	-	-	5	0.96	87
Mexiletine	1.45	-	-	51	-
Midazolam	0.15	6.73 - 7.09	-	52	-
Minoxidil	0.76	-	-	53	1.06	87
Mirtazapine	0.7	-	6.2 - 13.7	54	0.25	87
Moclobemide	0.61	-	-	55	0.78	87
Morphine	2.452	-	-	27, 56	-
Nadolol	4.6	-	-	57	-
Nefazodone	0.27	-	-	58	-
Nifedipine	0.65	-	-	90	-
Nitrofurantoin	6.2	7.05 - 7.36	-	59	1.07	87
Ofloxacin	1.19	-	-	23	0.88	87
Olanzapine	0.38	-	-	60	-
Paroxetine	0.579	6.7 - 7.78	-	61, 62	-
Pefloxacin	0.96	-	-	23	-
Phenacetin	0.67	6.5 - 6.5	-	27	-
Phenytoin	0.13	-	-	63	0.9	88
Praziquantel	0.24	-	-	64	0.44	87
Prednisolone	0.13	-	-	65	0.86	87
Primaquine	0.37	-	-	66	-
Procainamide	3.18	-	-	67	-
Propranolol	0.39	-	-	68	0.41	87
Propylthiouracil	0.13	-	-	69	0.31	87
Pseudoephedrine	2.475	-	-	70	-
Pyrimethamine	0.5367	6.75 - 7.53	-	20	-
Quazepam	4.19	-	-	71	-
Quetiapine	0.29	-	-	72	0.45	87
Rofecoxib	0.25	-	-	73	-
Rosaramicin	0.12	-	-	74	-
Salicylate	0.05	6.5 - 6.5	-	27	-
Sumatriptan	4.9	-	-	75	-
Suprofen	0.014	-	-	76	-
Tacrolimus	2.89	-	-	77	0.037	77
Terbutaline	1.92	-	-	78	0.98	87
Theobromine	0.82	-	-	79	-
Theophylline	0.67	-	-	80	0.937	88
Trazodone	0.142	7.1 - 7.34	-	81	0.42	87
Venlafaxine	3.625	-	-	82	-
Verapamil	0.6	-	-	83	0.21	87
Zaleplon	0.5	-	-	84	-
Zolpidem	0.13	-	-	85	-
Zopiclone	0.51	-	-	86	-
1	Notarianni, L.J., H.G. Oldham, and P.N. Bennett, Passage of paracetamol into breast milk and its subsequent metabolism by the neonate. Br J Clin Pharmacol, 1987. 24(1): p. 63-7.
2	Tamaki, R., et al., Breast milk concentrations of acetaminophen and diclofenac - unexpectedly high mammary transfer of the general-purpose drug acetaminophen. BMC Pregnancy Childbirth, 2024. 24(1): p. 90.
3	Oo, C.Y., et al., Pharmacokinetics in lactating women: prediction of alprazolam transfer into milk. Br J Clin Pharmacol, 1995. 40(3): p. 231-6.
4	Liedholm, H., et al., Transplacental passage and breast milk concentrations of hydralazine. Eur J Clin Pharmacol, 1982. 21(5): p. 417-9.
5	Kulas, J., et al., Atenolol and metoprolol. A comparison of their excretion into human breast milk. Acta Obstet Gynecol Scand Suppl, 1984. 118: p. 65-9.
6	Eyal, S., et al., Atenolol pharmacokinetics and excretion in breast milk during the first 6 to 8 months postpartum. J Clin Pharmacol, 2010. 50(11): p. 1301-9.
7	Lwin, E.M.P., et al., Estimation of Atenolol Transfer Into Milk and Infant Exposure During Its Use in Lactating Women. J Hum Lact, 2018. 34(3): p. 592-599.
8	Salman, S., et al., Pharmacokinetics of Transfer of Azithromycin into the Breast Milk of African Mothers. Antimicrobial Agents and Chemotherapy, 2016. 60(3): p. 1592-1599.
9	Fleiss, P.M., et al., Aztreonam in human serum and breast milk. Br J Clin Pharmacol, 1985. 19(4): p. 509-11.
10	Larsen, L.A., S. Ito, and G. Koren, Prediction of milk/plasma concentration ratio of drugs. Ann Pharmacother, 2003. 37(9): p. 1299-306.
11	Fält, A., et al., Exposure of infants to budesonide through breast milk of asthmatic mothers. J Allergy Clin Immunol, 2007. 120(4): p. 798-802.
12	Tyrala, E.E. and W.E. Dodson, Caffeine secretion into breast milk. Arch Dis Child, 1979. 54(10): p. 787-9.
13	Stavchansky, S., et al., Pharmacokinetics of caffeine in breast milk and plasma after single oral administration of caffeine to lactating mothers. Biopharm Drug Dispos, 1988. 9(3): p. 285-99.
14	Devlin, R.G. and P.M. Fleiss, Captopril in human blood and breast milk. J Clin Pharmacol, 1981. 21(2): p. 110-3.
15	Matsuda, S., Transfer of antibiotics into maternal milk. Biol Res Pregnancy Perinatol, 1984. 5(2): p. 57-60.
16	Kafetzis, D.A., et al., Transfer of cefotaxime in human milk and from mother to foetus. J Antimicrob Chemother, 1980. 6 Suppl A: p. 135-41.
17	Shyu, W.C., et al., Excretion of cefprozil into human breast milk. Antimicrob Agents Chemother, 1992. 36(5): p. 938-41.
18	Kafetzis, D.A., et al., Ceftriaxone distribution between maternal blood and fetal blood and tissues at parturition and between blood and milk postpartum. Antimicrob Agents Chemother, 1983. 23(6): p. 870-3.
19	Kafetzis, D.A., et al., Passage of cephalosporins and amoxicillin into the breast milk. Acta Paediatr Scand, 1981. 70(3): p. 285-8.
20	Edstein, M.D., et al., Excretion of chloroquine, dapsone and pyrimethamine in human milk. Br J Clin Pharmacol, 1986. 22(6): p. 733-5.
21	Somogyi, A. and R. Gugler, Cimetidine excretion into breast milk. Br J Clin Pharmacol, 1979. 7(6): p. 627-9.
22	Oo, C.Y., et al., Active transport of cimetidine into human milk. Clin Pharmacol Ther, 1995. 58(5): p. 548-55.
23	Giamarellou, H., et al., Pharmacokinetics of three newer quinolones in pregnant and lactating women. Am J Med, 1989. 87(5a): p. 49s-51s.
24	Spigset, O., et al., Excretion of citalopram in breast milk. Br J Clin Pharmacol, 1997. 44(3): p. 295-8.
25	Rampono, J., et al., Citalopram and demethylcitalopram in human milk; distribution, excretion and effects in breast fed infants. British Journal of Clinical Pharmacology, 2000. 50(3): p. 263-268.
26	Sedlmayr, T., et al., [Clarithromycin, a new macrolide antibiotic. Effectiveness in puerperal infections and pharmacokinetics in breast milk]. Geburtshilfe Frauenheilkd, 1993. 53(7): p. 488-91.
27	Findlay, J.W., et al., Analgesic drugs in breast milk and plasma. Clin Pharmacol Ther, 1981. 29(5): p. 625-33.
28	Ben-Chetrit, E., J.M. Scherrmann, and M. Levy, Colchicine in breast milk of patients with familial Mediterranean fever. Arthritis Rheum, 1996. 39(7): p. 1213-7.
29	Brandt, R., Passage of diazepam and desmethyldiazepam into breast milk. Arzneimittelforschung, 1976. 26(3): p. 454-7.
30	Okada, M., et al., Excretion of diltiazem in human milk. N Engl J Med, 1985. 312(15): p. 992-3.
31	Wakaumi, M., et al., Pilsicainide in breast milk from a mother: comparison with disopyramide and propafenone. Br J Clin Pharmacol, 2005. 59(1): p. 120-2.
32	Egan, P.C., et al., Doxorubicin and cisplatin excretion into human milk. Cancer Treat Rep, 1985. 69(12): p. 1387-89.
33	Rampono, J., et al., Transfer of escitalopram and its metabolite demethylescitalopram into breastmilk. Br J Clin Pharmacol, 2006. 62(3): p. 316-22.
34	Kristensen, J.H., et al., Distribution and excretion of fluoxetine and norfluoxetine in human milk. Br J Clin Pharmacol, 1999. 48(4): p. 521-7.
35	Hägg, S., K. Granberg, and L. Carleborg, Excretion of fluvoxamine into breast milk. Br J Clin Pharmacol, 2000. 49(3): p. 286-8.
36	Kristensen, J.H., et al., The amount of fluvoxamine in milk is unlikely to be a cause of adverse effects in breastfed infants. J Hum Lact, 2002. 18(2): p. 139-43.
37	Edwards, J.E., et al., Hydromorphone transfer into breast milk after intranasal administration. Pharmacotherapy, 2003. 23(2): p. 153-8.
38	Peng, W., et al., Breast milk concentration of hydroxychloroquine in Chinese lactating women with connective tissue diseases. Eur J Clin Pharmacol, 2019. 75(11): p. 1547-1553.
39	Walter, K. and C. Dilger, Ibuprofen in human milk. Br J Clin Pharmacol, 1997. 44(2): p. 211-2.
40	Singh, N., et al., Transfer of isoniazid from circulation to breast milk in lactating women on chronic therapy for tuberculosis. Br J Clin Pharmacol, 2008. 65(3): p. 418-22.
41	McNamara, P.J. and M. Abbassi, Neonatal exposure to drugs in breast milk. Pharm Res, 2004. 21(4): p. 555-66.
42	Lunell, N.O., J. Kulas, and A. Rane, Transfer of labetalol into amniotic fluid and breast milk in lactating women. Eur J Clin Pharmacol, 1985. 28(5): p. 597-9.
43	Thulin, P.C., et al., Levodopa in human breast milk: clinical implications. Neurology, 1998. 50(6): p. 1920-1.
44	Hilbert, J., et al., Excretion of loratadine in human breast milk. J Clin Pharmacol, 1988. 28(3): p. 234-9.
45	Edstein, M.D., J.R. Veenendaal, and R. Hyslop, Excretion of mefloquine in human breast milk. Chemotherapy, 1988. 34(3): p. 165-9.
46	Hale, T.W., et al., Transfer of metformin into human milk. Diabetologia, 2002. 45(11): p. 1509-14.
47	Gardiner, S.J., et al., Transfer of metformin into human milk. Clinical Pharmacology & Therapeutics, 2003. 73(1): p. 71-77.
48	Johns, D.G., et al., Secretion of methotrexate into human milk. Am J Obstet Gynecol, 1972. 112(7): p. 978-80.
49	White, W.B., J.W. Andreoli, and R.D. Cohn, Alpha-methyldopa disposition in mothers with hypertension and in their breast-fed infants. Clin Pharmacol Ther, 1985. 37(4): p. 387-90.
50	Kauppila, A., et al., Metoclopramide and breast feeding: transfer into milk and the newborn. Eur J Clin Pharmacol, 1983. 25(6): p. 819-23.
51	Lewis, A.M., et al., Mexiletine in human blood and breast milk. Postgrad Med J, 1981. 57(671): p. 546-7.
52	Matheson, I., P.K. Lunde, and J.E. Bredesen, Midazolam and nitrazepam in the maternity ward: milk concentrations and clinical effects. Br J Clin Pharmacol, 1990. 30(6): p. 787-93.
53	Valdivieso, A., et al., Minoxidil in breast milk. Ann Intern Med, 1985. 102(1): p. 135.
54	Kristensen, J.H., et al., Transfer of the antidepressant mirtazapine into breast milk. Br J Clin Pharmacol, 2007. 63(3): p. 322-7.
55	Pons, G., et al., Moclobemide excretion in human breast milk. Br J Clin Pharmacol, 1990. 29(1): p. 27-31.
56	Feilberg, V.L., et al., Excretion of morphine in human breast milk. Acta Anaesthesiol Scand, 1989. 33(5): p. 426-8.
57	Devlin, R.G., K.L. Duchin, and P.M. Fleiss, Nadolol in human serum and breast milk. British Journal of Clinical Pharmacology, 1981. 12(3): p. 393-396.
58	Yapp, P., et al., Drowsiness and poor feeding in a breast-fed infant: association with nefazodone and its metabolites. Ann Pharmacother, 2000. 34(11): p. 1269-72.
59	Gerk, P.M., et al., Active transport of nitrofurantoin into human milk. Pharmacotherapy, 2001. 21(6): p. 669-75.
60	Gardiner, S.J., et al., Transfer of olanzapine into breast milk, calculation of infant drug dose, and effect on breast-fed infants. Am J Psychiatry, 2003. 160(8): p. 1428-31.
61	Ohman, R., et al., Excretion of paroxetine into breast milk. J Clin Psychiatry, 1999. 60(8): p. 519-23.
62	Begg, E.J., et al., Paroxetine in human milk. Br J Clin Pharmacol, 1999. 48(2): p. 142-7.
63	Steen, B., et al., Phenytoin excretion in human breast milk and plasma levels in nursed infants. Ther Drug Monit, 1982. 4(4): p. 331-4.
64	Pütter, J. and F. Held, Quantitative studies on the occurrence of praziquantel in milk and plasma of lactating women. Eur J Drug Metab Pharmacokinet, 1979. 4(4): p. 193-8.
65	Ost, L., et al., Prednisolone excretion in human milk. J Pediatr, 1985. 106(6): p. 1008-11.
66	Gilder, M.E., et al., Primaquine Pharmacokinetics in Lactating Women and Breastfed Infant Exposures. Clinical Infectious Diseases, 2018. 67(7): p. 1000-1007.
67	Pittard, W.B., 3rd and H. Glazier, Procainamide excretion in human milk. J Pediatr, 1983. 102(4): p. 631-3.
68	Bauer, J.H., et al., Propranolol in human plasma and breast milk. The American Journal of Cardiology, 1979. 43(4): p. 860-862.
69	Kampmann, J.P., et al., Propylthiouracil in human milk. Revision of a dogma. Lancet, 1980. 1(8171): p. 736-7.
70	Findlay, J.W., et al., Pseudoephedrine and triprolidine in plasma and breast milk of nursing mothers. Br J Clin Pharmacol, 1984. 18(6): p. 901-6.
71	Hilbert, J.M., et al., Excretion of quazepam into human breast milk. J Clin Pharmacol, 1984. 24(10): p. 457-62.
72	Rampono, J., et al., Quetiapine and breast feeding. Ann Pharmacother, 2007. 41(4): p. 711-4.
73	Gardiner, S.J., et al., Transfer of rofecoxib into human milk. Eur J Clin Pharmacol, 2005. 61(5-6): p. 405-8.
74	Stoehr, G.P., et al., The excretion of rosaramicin in breast milk. J Clin Pharmacol, 1985. 25(2): p. 89-94.
75	Wojnar-Horton, R.E., et al., Distribution and excretion of sumatriptan in human milk. Br J Clin Pharmacol, 1996. 41(3): p. 217-21.
76	Chaikin, P., et al., Suprofen concentrations in human breast milk. J Clin Pharmacol, 1983. 23(8-9): p. 385-90.
77	Zheng, S., et al., Tacrolimus placental transfer at delivery and neonatal exposure through breast milk. Br J Clin Pharmacol, 2013. 76(6): p. 988-96.
78	Boréus, L.O. and P.U. de Château, Terbutaline in breast milk. Br J Clin Pharmacol, 1982. 13(5): p. 731-2.
79	Oo, C.Y., et al., Pharmacokinetics of caffeine and its demethylated metabolites in lactation: predictions of milk to serum concentration ratios. Pharm Res, 1995. 12(2): p. 313-6.
80	Stec, G.P., et al., Kinetics of theophylline transfer to breast milk. Clin Pharmacol Ther, 1980. 28(3): p. 404-8.
81	Verbeeck, R.K., S.G. Ross, and E.A. McKenna, Excretion of trazodone in breast milk. Br J Clin Pharmacol, 1986. 22(3): p. 367-70.
82	Ilett, K.F., et al., Distribution and excretion of venlafaxine and O-desmethylvenlafaxine in human milk. Br J Clin Pharmacol, 1998. 45(5): p. 459-62.
83	Anderson, P., et al., Verapamil and norverapamil in plasma and breast milk during breast feeding. Eur J Clin Pharmacol, 1987. 31(5): p. 625-7.
84	Darwish, M., et al., Rapid disappearance of zaleplon from breast milk after oral administration to lactating women. J Clin Pharmacol, 1999. 39(7): p. 670-4.
85	Pons, G., et al., Zolpidem excretion in breast milk. Eur J Clin Pharmacol, 1989. 37(3): p. 245-8.
86	Matheson, I., H.A. Sande, and J. Gaillot, The excretion of zopiclone into breast milk. Br J Clin Pharmacol, 1990. 30(2): p. 267-71.
87	Koshimichi, H., et al., Analysis and prediction of drug transfer into human milk taking into consideration secretion and reuptake clearances across the mammary epithelia. Drug Metab Dispos, 2011. 39(12): p. 2370-80.
88	Atkinson, H.C. and E.J. Begg, Prediction of drug concentrations in human skim milk from plasma protein binding and acid-base characteristics. Br J Clin Pharmacol, 1988. 25(4): p. 495-503.
89	Newport, D.J., et al., Lamotrigine in breast milk and nursing infants: determination of exposure. Pediatrics, 2008. 122(1): p. e223-31.
90	Penny, W.J. and M.J. Lewis, Nifedipine is excreted in human milk. Eur J Clin Pharmacol, 1989. 36(4): p. 427-8.
91	Zhao, Y., et al., Are apixaban and rivaroxaban distributed into human breast milk to clinically relevant concentrations? Blood, 2020. 136(15): p. 1783-1785.
92	Cahill, J.B., Jr., et al., Levofloxacin secretion in breast milk: a case report. Pharmacotherapy, 2005. 25(1): p. 116-8.
93	Waitt, C., et al., Plasma and breast milk pharmacokinetics of emtricitabine, tenofovir and lamivudine using dried blood and breast milk spots in nursing African mother-infant pairs. J Antimicrob Chemother, 2018. 73(4): p. 1013-1019.
94	Lau, R.J., M.G. Emery, and R.E. Galinsky, Unexpected accumulation of acyclovir in breast milk with estimation of infant exposure. Obstet Gynecol, 1987. 69(3 Pt 2): p. 468-71.
95	Meyer, L.J., et al., Acyclovir in human breast milk. Am J Obstet Gynecol, 1988. 158(3 Pt 1): p. 586-8.
96	Bork, K. and P. Benes, Concentration and kinetic studies of intravenous acyclovir in serum and breast milk of a patient with eczema herpeticum. J Am Acad Dermatol, 1995. 32(6): p. 1053-5.

## Sheet: Table S3 - Transporters
Drug name	Transporters	BCRP	MDR1	MRP2	OCTN1	OCTN2	OATP1A2	OCT1	OCT3	OATP2B1	MRP1
Acetaminophen	MDR1	-	YES	-	-	-	-	-	-	-	-
Acyclovir	BCRP, MDR1, OCT1	YES	YES	-	-	-	-	YES	-	-	-
Alprazolam		-	-	-	-	-	-	-	-	-	-
Apixaban	BCRP, MDR1	YES	YES	-	-	-	-	-	-	-	-
Atenolol	MDR1, OCT1, OATP2B1	-	YES	-	-	-	-	YES	-	YES	-
Azithromycin	MDR1	-	YES	-	-	-	-	-	-	-	-
Aztreonam		-	-	-	-	-	-	-	-	-	-
Baclofen		-	-	-	-	-	-	-	-	-	-
Budesonide	BCRP, MDR1	YES	YES	-	-	-	-	-	-	-	-
Bupropion	BCRP	YES	-	-	-	-	-	-	-	-	-
Caffeine	MDR1	-	YES	-	-	-	-	-	-	-	-
Captopril		-	-	-	-	-	-	-	-	-	-
Carbenicillin		-	-	-	-	-	-	-	-	-	-
Cefotaxime		-	-	-	-	-	-	-	-	-	-
Cefprozil		-	-	-	-	-	-	-	-	-	-
Ceftriaxone		-	-	-	-	-	-	-	-	-	-
Cephapirin		-	-	-	-	-	-	-	-	-	-
Chloroquine	MDR1	-	YES	-	-	-	-	-	-	-	-
Cimetidine	BCRP, MDR1, OCTN2, OCT1	YES	YES	-	-	YES	-	YES	-	-	-
Ciprofloxacin	BCRP, MDR1	YES	YES	-	-	-	-	-	-	-	-
Citalopram	MRP1	-	-	-	-	-	-	-	-	-	YES
Clarithromycin	MDR1, OCT1, OATP2B1	-	YES	-	-	-	-	YES	-	YES	-
Codeine	OCT1	-	-	-	-	-	-	YES	-	-	-
Colchicine	BCRP, MDR1, MRP2	YES	YES	YES	-	-	-	-	-	-	-
Diazepam	MDR1	-	YES	-	-	-	-	-	-	-	-
Diltiazem	MDR1	-	YES	-	-	-	-	-	-	-	-
Disopyramide		-	-	-	-	-	-	-	-	-	-
Doxorubicin	BCRP, MDR1, MRP1	YES	YES	-	-	-	-	-	-	-	YES
Erythromycin	BCRP, MDR1, MRP2	YES	YES	YES	-	-	-	-	-	-	-
Escitalopram		-	-	-	-	-	-	-	-	-	-
Fluoxetine	MDR1	-	YES	-	-	-	-	-	-	-	-
Fluvoxamine	MDR1	-	YES	-	-	-	-	-	-	-	-
Hydrochlorothiazide	BCRP, MDR1	YES	YES	-	-	-	-	-	-	-	-
Hydromorphone	OCT1, OCT3	-	-	-	-	-	-	YES	YES	-	-
Hydroxychloroquine		-	-	-	-	-	-	-	-	-	-
Ibuprofen	MDR1, OATP2B1	-	YES	-	-	-	-	-	-	YES	-
Isoniazid		-	-	-	-	-	-	-	-	-	-
Itraconazole	MDR1, OCT1, OATP2B1	-	YES	-	-	-	-	YES	-	YES	-
Labetalol		-	-	-	-	-	-	-	-	-	-
Lamivudine	BCRP, MDR1, OCT1	YES	YES	-	-	-	-	YES	-	-	-
Lamotrigine	BCRP, MDR1, OCTN1, OCTN2, OATP1A2, OCT1, OCT3	YES	YES	-	YES	YES	YES	YES	YES	-	-
Levodopa		-	-	-	-	-	-	-	-	-	-
Levofloxacin	BCRP, MDR1, OCTN2, OATP1A2	YES	YES	-	-	YES	YES	-	-	-	-
Loratadine	MDR1	-	YES	-	-	-	-	-	-	-	-
Mefloquine		-	-	-	-	-	-	-	-	-	-
Metformin	OCT1	-	-	-	-	-	-	YES	-	-	-
Methotrexate	BCRP, MDR1, MRP2, OATP1A2, MRP1	YES	YES	YES	-	-	YES	-	-	-	YES
Methyldopa		-	-	-	-	-	-	-	-	-	-
Metoclopramide		-	-	-	-	-	-	-	-	-	-
Metoprolol	MDR1	-	YES	-	-	-	-	-	-	-	-
Mexiletine		-	-	-	-	-	-	-	-	-	-
Midazolam	MDR1, OATP1A2, OATP2B1	-	YES	-	-	-	YES	-	-	YES	-
Minoxidil	MDR1	-	YES	-	-	-	-	-	-	-	-
Mirtazapine		-	-	-	-	-	-	-	-	-	-
Moclobemide		-	-	-	-	-	-	-	-	-	-
Morphine	MDR1, OCT1	-	YES	-	-	-	-	YES	-	-	-
Nadolol	MDR1, OATP1A2, OATP2B1	-	YES	-	-	-	YES	-	-	YES	-
Nefazodone	MDR1	-	YES	-	-	-	-	-	-	-	-
Nifedipine	BCRP, MDR1	YES	YES	-	-	-	-	-	-	-	-
Nitrofurantoin	BCRP, MRP2	YES	-	YES	-	-	-	-	-	-	-
Ofloxacin	BCRP, MDR1	YES	YES	-	-	-	-	-	-	-	-
Olanzapine		-	-	-	-	-	-	-	-	-	-
Paroxetine		-	-	-	-	-	-	-	-	-	-
Pefloxacin	BCRP	YES	-	-	-	-	-	-	-	-	-
Phenacetin		-	-	-	-	-	-	-	-	-	-
Phenytoin	BCRP, MDR1, MRP2	YES	YES	YES	-	-	-	-	-	-	-
Praziquantel		-	-	-	-	-	-	-	-	-	-
Prednisolone	MDR1	-	YES	-	-	-	-	-	-	-	-
Primaquine		-	-	-	-	-	-	-	-	-	-
Procainamide		-	-	-	-	-	-	-	-	-	-
Propranolol	MDR1	-	YES	-	-	-	-	-	-	-	-
Propylthiouracil		-	-	-	-	-	-	-	-	-	-
Pseudoephedrine		-	-	-	-	-	-	-	-	-	-
Pyrimethamine		-	-	-	-	-	-	-	-	-	-
Quazepam		-	-	-	-	-	-	-	-	-	-
Quetiapine	MDR1	-	YES	-	-	-	-	-	-	-	-
Rofecoxib		-	-	-	-	-	-	-	-	-	-
Rosaramicin		-	-	-	-	-	-	-	-	-	-
Salicylate	MDR1	-	YES	-	-	-	-	-	-	-	-
Sumatriptan	MDR1, OCT1	-	YES	-	-	-	-	YES	-	-	-
Suprofen		-	-	-	-	-	-	-	-	-	-
Tacrolimus	MDR1	-	YES	-	-	-	-	-	-	-	-
Terbutaline		-	-	-	-	-	-	-	-	-	-
Theobromine		-	-	-	-	-	-	-	-	-	-
Theophylline	MDR1	-	YES	-	-	-	-	-	-	-	-
Trazodone		-	-	-	-	-	-	-	-	-	-
Venlafaxine		-	-	-	-	-	-	-	-	-	-
Verapamil	MDR1, OCTN1, OCTN2	-	YES	-	YES	YES	-	-	-	-	-
Zaleplon		-	-	-	-	-	-	-	-	-	-
Zolpidem		-	-	-	-	-	-	-	-	-	-
Zopiclone		-	-	-	-	-	-	-	-	-	-

## Sheet: Table S4 - Summary data
	Model	pH	≤1.5-fold	2-fold	3-fold	5-fold	>5-fold	R2	Mean (SD) AFE	Fig.
	Phase Distribution	7.12	0.268	0.463	0.634	0.756	0.244	0.29	8.77 (14.99)	1A (left)
	Phase Distribution	6.88 - 7.37	0.488	0.61	0.707	0.78	0.22	0.29	8.87 (15.08)	1A (right)
	LogPo:w	7.12	0.293	0.488	0.707	0.805	0.195	0.21	5.85 (10.54)	1B (left)
	LogPo:w	6.88 - 7.37	0.585	0.683	0.829	0.829	0.171	0.21	5.97 (10.76)	1B (right)
	Log-Transformed	7.12	0.333	0.485	0.667	0.788	0.212	0.21	7.09 (14.43)	1C (left)
	Log-Transformed	6.88 - 7.37	0.727	0.848	0.879	0.97	0.03	0.21	3.68 (3.24)	1C (right)
	ABI	6.88 - 7.37	0.659	0.683	0.78	0.854	0.146	0.31	5.54 (11.17)	2A
	MCDB	6.88 - 7.37	0.268	0.268	0.366	0.463	0.537	0.21	38.51 (83.65)	2B
	Bartels-LogP	6.88 - 7.37	0.61	0.61	0.78	0.829	0.171	0.18	9.59 (19.19)	2C
	Bartels-LogD	6.88 - 7.37	0.61	0.659	0.78	0.854	0.146	0.51	5.47 (10.51)	2D
	Model	pH	≤1.5-fold	2-fold	3-fold	5-fold	>5-fold	R2	Mean (SD) AFE	Fig.
	Bartels-LogD	7.12	0.367	0.532	0.722	0.823	0.177	0.19	4.20 (7.65)	6A
	Bartels-LogD	6.88 - 7.37	0.544	0.671	0.785	0.848	0.152	0.34	3.45 (7.05)	6B
	Bartels-LogD	6.63 - 7.62	0.62	0.722	0.81	0.886	0.114	0.44	3.04 (6.83)	6C
	Bartels-LogD	6.38 - 7.87	0.658	0.734	0.848	0.886	0.114	0.49	2.83 (6.77)	6D

## Sheet: Table S5 - MP ratios (pH 7.12)
Drug name	Observed	Phase Distribution	LogPo:w	Log-Transformed
Alprazolam	0.36	0.61 - 1.81	0.22 - 0.24	-
Aztreonam	0.009	0.41 - 0.45	0.37 - 0.44	-
Baclofen	0.82	0.84 - 1.17	0.74 - 0.75	-
Captopril	0.031	0.37 - 0.41	0.39 - 0.42	0.01 - 0.01
Carbenicillin	0.02	0.24 - 0.27	0.28 - 0.28	0.02 - 0.02
Cefotaxime	0.065	0.29 - 0.32	0.27 - 0.32	0.01 - 0.02
Cefprozil	0.6	0.21 - 0.24	0.23 - 0.24	0.02 - 0.02
Ceftriaxone	0.043	0.05 - 0.06	0.04 - 0.05	0.04 - 0.05
Cephapirin	0.13	0.24 - 0.27	0.24 - 0.27	0.02 - 0.02
Disopyramide	0.41	0.83 - 0.88	0.97 - 1.16	0.77 - 0.8
Escitalopram	2.2	0.36 - 0.4	0.41 - 0.42	0.37 - 0.39
Hydroxychloroquine	0.28	0.88 - 0.96	1.03 - 1.14	0.83 - 0.87
Isoniazid	0.89	0.41 - 0.46	0.37 - 0.44	0.01 - 0.01
Labetalol	1.5	2.95 - 9.5	0.8 - 0.91	1.75 - 3.16
Levodopa	0.32	0.73 - 0.81	0.5 - 0.75	-
Mefloquine	0.27	0.23 - 0.78	0.05 - 0.06	0.13 - 0.23
Methyldopa	0.2167	0.69 - 0.76	0.53 - 0.72	-
Metoclopramide	1.29	1.23 - 1.35	1.42 - 1.51	1.12 - 1.17
Mexiletine	1.45	0.5 - 0.54	0.57 - 0.62	0.5 - 0.52
Mirtazapine	0.7	1.62 - 5.78	0.24 - 0.27	0.83 - 1.58
Moclobemide	0.61	0.7 - 1.1	0.57 - 0.59	0.99 - 1.24
Olanzapine	0.38	0.48 - 1.52	0.14 - 0.16	0.31 - 0.56
Paroxetine	0.705	0.12 - 0.14	0.12 - 0.14	0.12 - 0.14
Phenacetin	0.67	0.08 - 0.14	0.06 - 0.06	0.02 - 0.04
Praziquantel	0.24	1.54 - 5.5	0.22 - 0.25	-
Primaquine	0.37	0.8 - 0.88	0.93 - 1.01	0.76 - 0.8
Procainamide	3.18	1.48 - 1.63	1.69 - 1.73	1.32 - 1.39
Propylthiouracil	0.13	0.17 - 0.18	0.17 - 0.18	0.03 - 0.03
Pseudoephedrine	2.475	1.4 - 1.54	1.56 - 1.58	1.25 - 1.32
Pyrimethamine	0.5367	0.95 - 3.11	0.24 - 0.27	0.63 - 1.15
Quazepam	4.19	106.41 - 425.1	0.2 - 0.24	-
Rofecoxib	0.25	0.2 - 0.39	0.14 - 0.15	-
Rosaramicin	0.12	1.68 - 1.71	1.78 - 1.97	1.44 - 1.46
Suprofen	0.014	0.39 - 0.43	0.45 - 0.5	0.01 - 0.01
Terbutaline	1.92	1.67 - 1.83	1.9 - 1.96	1.5 - 1.57
Theobromine	0.82	1.43 - 1.58	1.28 - 1.54	1.28 - 1.34
Trazodone	0.142	1.35 - 5.1	0.11 - 0.13	0.65 - 1.28
Venlafaxine	3.625	1.47 - 1.52	1.54 - 1.81	1.24 - 1.27
Zaleplon	0.5	0.43 - 0.46	0.42 - 0.42	0.74 - 0.76
Zolpidem	0.13	2.35 - 9.16	0.09 - 0.1	0.91 - 1.8
Zopiclone	0.51	0.68 - 0.7	0.68 - 0.7	0.95 - 0.96

## Sheet: Table S6 - PO ratios (pH 7.12)
Drug name	Phase Distribution	LogPo:w	Log-Transformed
Alprazolam	1.71 - 5.02	0.62 - 0.67	-
Aztreonam	58.53 - 64.39	53.41 - 63.11	-
Baclofen	1.03 - 1.43	0.9 - 0.92	-
Captopril	12.05 - 13.28	12.58 - 13.41	0.37 - 0.43
Carbenicillin	12.15 - 13.39	13.84 - 13.93	0.76 - 0.89
Cefotaxime	4.47 - 4.93	4.18 - 4.85	0.21 - 0.24
Cefprozil	0.36 - 0.39	0.39 - 0.4	0.03 - 0.03
Ceftriaxone	1.19 - 1.31	0.94 - 1.25	1 - 1.16
Cephapirin	1.87 - 2.06	1.85 - 2.05	0.12 - 0.14
Disopyramide	2.01 - 2.16	2.36 - 2.82	1.88 - 1.95
Escitalopram	0.16 - 0.18	0.19 - 0.19	0.17 - 0.18
Hydroxychloroquine	3.15 - 3.44	3.67 - 4.08	2.95 - 3.09
Isoniazid	0.46 - 0.51	0.42 - 0.5	0.01 - 0.01
Labetalol	1.97 - 6.33	0.53 - 0.61	1.17 - 2.11
Levodopa	2.29 - 2.53	1.58 - 2.35	-
Mefloquine	0.85 - 2.9	0.18 - 0.21	0.46 - 0.86
Methyldopa	3.18 - 3.5	2.44 - 3.32	-
Metoclopramide	0.95 - 1.04	1.1 - 1.17	0.87 - 0.91
Mexiletine	0.34 - 0.37	0.39 - 0.43	0.34 - 0.36
Mirtazapine	2.31 - 8.25	0.34 - 0.39	1.19 - 2.26
Moclobemide	1.14 - 1.8	0.93 - 0.97	1.62 - 2.04
Olanzapine	1.26 - 4	0.36 - 0.41	0.81 - 1.46
Paroxetine	0.2 - 0.24	0.2 - 0.24	0.21 - 0.23
Phenacetin	0.12 - 0.2	0.09 - 0.09	0.02 - 0.06
Praziquantel	6.4 - 22.92	0.93 - 1.04	-
Primaquine	2.15 - 2.37	2.51 - 2.73	2.05 - 2.15
Procainamide	0.46 - 0.51	0.53 - 0.54	0.42 - 0.44
Propylthiouracil	1.32 - 1.41	1.33 - 1.41	0.21 - 0.23
Pseudoephedrine	0.56 - 0.62	0.63 - 0.64	0.51 - 0.53
Pyrimethamine	1.77 - 5.79	0.45 - 0.51	1.18 - 2.14
Quazepam	25.4 - 101.46	0.05 - 0.06	-
Rofecoxib	0.82 - 1.56	0.58 - 0.6	-
Rosaramicin	14.01 - 14.27	14.87 - 16.44	12.02 - 12.13
Suprofen	27.61 - 30.37	32.33 - 35.45	0.8 - 0.93
Terbutaline	0.87 - 0.95	0.99 - 1.02	0.78 - 0.82
Theobromine	1.74 - 1.92	1.57 - 1.88	1.56 - 1.64
Trazodone	9.54 - 35.92	0.78 - 0.88	4.6 - 8.99
Venlafaxine	0.4 - 0.42	0.42 - 0.5	0.34 - 0.35
Zaleplon	0.87 - 0.93	0.83 - 0.84	1.47 - 1.53
Zolpidem	18.1 - 70.44	0.69 - 0.79	6.99 - 13.88
Zopiclone	1.33 - 1.36	1.34 - 1.36	1.86 - 1.88

## Sheet: Tab. S7-MP ratios (6.88 - 7.37)
Drug name	Observed	Phase Distribution	LogPo:w	Log-Transformed	ABI	MCDB	Bartels-LogP	Bartels_LogD
Alprazolam	0.36	0.61 - 1.81	0.22 - 0.24	-	0.27 - 0.43	4.39 - 16.89	0.34 - 0.71	0.34 - 0.71
Aztreonam	0.009	0.41 - 0.45	0.37 - 0.44	-	0.45 - 0.46	1.53 - 4.72	0.41 - 0.45	0.41 - 0.45
Baclofen	0.82	0.84 - 1.17	0.74 - 0.75	-	0.81 - 1.04	9.12 - 34.28	0.77 - 0.89	0.77 - 0.89
Captopril	0.031	0.21 - 0.73	0.22 - 0.74	0.0006 - 0.56	0.22 - 0.73	0.3 - 1.08	0.22 - 0.74	0.21 - 0.73
Carbenicillin	0.02	0.14 - 0.48	0.16 - 0.5	0.0008 - 0.74	0.14 - 0.48	0.19 - 0.65	0.16 - 0.53	0.14 - 0.48
Cefotaxime	0.065	0.17 - 0.57	0.16 - 0.56	0.0007 - 0.66	0.17 - 0.57	0.2 - 0.63	0.17 - 0.57	0.17 - 0.57
Cefprozil	0.6	0.12 - 0.42	0.13 - 0.43	0.0009 - 0.81	0.12 - 0.42	0.17 - 0.58	0.13 - 0.43	0.12 - 0.42
Ceftriaxone	0.043	0.03 - 0.1	0.02 - 0.1	0.0023 - 2.08	0.03 - 0.1	0.03 - 0.1	0.03 - 0.1	0.03 - 0.1
Cephapirin	0.13	0.14 - 0.48	0.14 - 0.47	0.0008 - 0.74	0.14 - 0.48	0.15 - 0.48	0.14 - 0.48	0.14 - 0.48
Disopyramide	0.41	0.48 - 1.53	0.54 - 2.01	0.53 - 1.38	0.53 - 1.64	3.7 - 27.99	4.04 - 45.22	0.46 - 1.53
Escitalopram	2.2	0.2 - 0.69	0.23 - 0.73	0.25 - 0.68	0.22 - 0.7	0.58 - 3.31	0.25 - 0.88	0.2 - 0.69
Hydroxychloroquine	0.28	0.5 - 1.67	0.58 - 1.98	0.56 - 1.5	0.57 - 1.72	3.05 - 21.85	1.2 - 9.62	0.5 - 1.67
Isoniazid	0.89	0.24 - 0.81	0.21 - 0.79	0.0006 - 0.52	0.24 - 0.81	0.24 - 0.81	0.24 - 0.81	0.24 - 0.81
Labetalol	1.5	2.94 - 10.22	0.57 - 1.35	1.39 - 4.34	0.73 - 2.25	13.53 - 88.98	1.67 - 10.49	1.15 - 3.61
Levodopa	0.32	0.73 - 0.81	0.5 - 0.75	-	0.75 - 0.81	1.15 - 2.11	0.73 - 0.81	0.73 - 0.81
Mefloquine	0.27	0.23 - 0.9	0.03 - 0.1	0.11 - 0.29	0.04 - 0.15	0.66 - 5.63	0.27 - 2.99	0.07 - 0.26
Methyldopa	0.2167	0.69 - 0.76	0.53 - 0.72	-	0.71 - 0.77	1.37 - 3.15	0.69 - 0.76	0.69 - 0.76
Metoclopramide	1.29	0.7 - 2.33	0.8 - 2.61	0.75 - 2.03	0.79 - 2.38	3.6 - 24.8	1 - 5.08	0.69 - 2.33
Mexiletine	1.45	0.29 - 0.93	0.32 - 1.07	0.34 - 0.9	0.32 - 0.98	1.96 - 14.39	0.5 - 3.2	0.28 - 0.93
Mirtazapine	0.7	1.57 - 6.24	0.18 - 0.4	0.66 - 2.18	0.24 - 0.74	4.71 - 29.92	0.64 - 4.06	0.46 - 1.62
Moclobemide	0.61	0.67 - 1.13	0.54 - 0.65	0.66 - 2.09	0.6 - 0.91	7.31 - 30.72	0.59 - 0.89	0.58 - 0.81
Olanzapine	0.38	0.48 - 1.67	0.09 - 0.25	0.26 - 0.73	0.11 - 0.39	1.99 - 15	0.35 - 2.89	0.18 - 0.6
Paroxetine	0.705	0.07 - 0.2	0.07 - 0.24	0.09 - 0.22	0.07 - 0.23	0.74 - 5.97	0.5 - 5.64	0.07 - 0.19
Phenacetin	0.67	0.08 - 0.14	0.06 - 0.06	0.0009 - 1.65	0.06 - 0.09	0.79 - 2.98	0.06 - 0.09	0.06 - 0.09
Praziquantel	0.24	1.54 - 5.5	0.22 - 0.25	-	0.3 - 0.54	5.61 - 21.81	0.51 - 1.4	0.51 - 1.4
Primaquine	0.37	0.45 - 1.52	0.52 - 1.76	0.51 - 1.38	0.5 - 1.55	1.78 - 11.53	0.81 - 5.27	0.45 - 1.52
Procainamide	3.18	0.84 - 2.82	0.95 - 2.99	0.88 - 2.41	0.93 - 2.86	3.32 - 21.35	1 - 3.52	0.84 - 2.82
Propylthiouracil	0.13	0.16 - 0.21	0.16 - 0.21	0.0015 - 1.27	0.18 - 0.23	1.1 - 4.44	0.16 - 0.21	0.16 - 0.21
Pseudoephedrine	2.475	0.79 - 2.68	0.88 - 2.75	0.84 - 2.28	0.81 - 2.69	1.44 - 6.56	0.88 - 2.75	0.79 - 2.68
Pyrimethamine	0.5367	0.95 - 3.33	0.18 - 0.4	0.5 - 1.59	0.23 - 0.67	4.13 - 26.49	0.51 - 3.04	0.36 - 1.13
Quazepam	4.19	106.41 - 425.1	0.2 - 0.24	-	0.48 - 1.37	11.29 - 44.62	2.4 - 9.06	2.4 - 9.06
Rofecoxib	0.25	0.2 - 0.39	0.14 - 0.15	-	0.16 - 0.23	2.12 - 8.05	0.17 - 0.24	0.17 - 0.24
Rosaramicin	0.12	1 - 2.91	1.02 - 3.4	0.98 - 2.51	1.04 - 3.31	9.18 - 70.75	1.91 - 14.13	0.96 - 2.89
Suprofen	0.014	0.22 - 0.76	0.26 - 0.88	0.0006 - 0.54	0.25 - 0.77	1 - 6.71	0.44 - 3.12	0.22 - 0.76
Terbutaline	1.92	0.97 - 3.14	1.09 - 3.36	1.01 - 2.72	1.1 - 3.23	5.97 - 42.02	1.17 - 4.26	0.96 - 3.13
Theobromine	0.82	0.81 - 2.74	0.72 - 2.68	0.86 - 2.33	0.81 - 2.74	1.01 - 3.28	0.81 - 2.74	0.81 - 2.74
Trazodone	0.142	1.3 - 5.31	0.1 - 0.16	0.48 - 1.94	0.13 - 0.34	2.73 - 13.87	0.34 - 1.56	0.3 - 1.04
Venlafaxine	3.625	0.87 - 2.49	0.87 - 3.13	0.85 - 2.13	0.88 - 2.91	8.71 - 69.27	4.65 - 49.61	0.83 - 2.46
Zaleplon	0.5	0.43 - 0.46	0.42 - 0.42	0.49 - 1.32	0.45 - 0.53	3.98 - 14.67	0.42 - 0.42	0.42 - 0.42
Zolpidem	0.13	2.34 - 9.19	0.09 - 0.11	0.61 - 3.08	0.13 - 0.29	2.86 - 11.5	0.36 - 1.25	0.36 - 1.21
Zopiclone	0.51	0.58 - 0.88	0.57 - 0.89	0.64 - 1.66	0.61 - 1.02	4.78 - 22.96	0.56 - 0.88	0.55 - 0.87

## Sheet: Tab. S8-PO ratios (6.88 - 7.37)
Drug name	Phase Distribution	LogPo:w	Log-Transformed	ABI	MCDB	Bartels-LogP	Bartels_LogD
Alprazolam	1.71 - 5.02	0.62 - 0.67	-	0.75 - 1.19	12.18 - 46.93	0.94 - 1.98	0.94 - 1.98
Aztreonam	45.52 - 50.08	41.54 - 49.09	-	49.96 - 51.19	169.75 - 524.2	45.47 - 50.07	45.47 - 50.07
Baclofen	1.03 - 1.43	0.9 - 0.92	-	0.99 - 1.27	11.12 - 41.81	0.94 - 1.08	0.94 - 1.08
Captopril	6.93 - 23.61	7.24 - 23.85	0.02 - 17.93	7.03 - 23.65	9.6 - 34.83	7.09 - 23.73	6.93 - 23.61
Carbenicillin	6.99 - 23.82	7.96 - 24.77	0.04 - 37.1	7.07 - 23.86	9.35 - 32.74	8.11 - 26.64	6.99 - 23.82
Cefotaxime	2.57 - 8.76	2.41 - 8.63	0.01 - 10.13	2.59 - 8.77	3.11 - 9.73	2.58 - 8.76	2.57 - 8.76
Cefprozil	0.21 - 0.7	0.22 - 0.71	0.0015 - 1.34	0.21 - 0.7	0.28 - 0.97	0.22 - 0.71	0.21 - 0.7
Ceftriaxone	0.68 - 2.33	0.54 - 2.22	0.05 - 48.4	0.68 - 2.33	0.69 - 2.33	0.68 - 2.33	0.68 - 2.33
Cephapirin	1.08 - 3.66	1.06 - 3.65	0.01 - 5.71	1.08 - 3.67	1.16 - 3.7	1.08 - 3.67	1.08 - 3.66
Disopyramide	1.18 - 3.73	1.33 - 4.9	1.28 - 3.37	1.28 - 4.01	9.03 - 68.26	9.86 - 110.3	1.13 - 3.72
Escitalopram	0.09 - 0.31	0.11 - 0.33	0.11 - 0.31	0.1 - 0.32	0.26 - 1.5	0.11 - 0.4	0.09 - 0.31
Hydroxychloroquine	1.79 - 5.96	2.07 - 7.08	1.99 - 5.36	2.02 - 6.13	10.89 - 78.04	4.28 - 34.37	1.77 - 5.96
Isoniazid	0.27 - 0.91	0.24 - 0.89	0.0007 - 0.58	0.27 - 0.91	0.27 - 0.91	0.27 - 0.91	0.27 - 0.91
Labetalol	1.96 - 6.81	0.38 - 0.9	0.93 - 2.89	0.49 - 1.5	9.02 - 59.32	1.11 - 6.99	0.77 - 2.4
Levodopa	2.29 - 2.53	1.58 - 2.35	-	2.34 - 2.54	3.61 - 6.61	2.29 - 2.53	2.29 - 2.53
Mefloquine	0.85 - 3.32	0.1 - 0.36	0.42 - 1.08	0.13 - 0.55	2.43 - 20.84	1 - 11.09	0.25 - 0.97
Methyldopa	3.18 - 3.5	2.44 - 3.32	-	3.29 - 3.53	6.34 - 14.53	3.18 - 3.5	3.18 - 3.5
Metoclopramide	0.54 - 1.81	0.62 - 2.02	0.58 - 1.57	0.61 - 1.85	2.79 - 19.23	0.78 - 3.94	0.54 - 1.81
Mexiletine	0.2 - 0.64	0.22 - 0.74	0.23 - 0.62	0.22 - 0.67	1.36 - 9.92	0.34 - 2.21	0.19 - 0.64
Mirtazapine	2.25 - 8.92	0.25 - 0.57	0.95 - 3.12	0.34 - 1.06	6.72 - 42.75	0.92 - 5.8	0.66 - 2.32
Moclobemide	1.09 - 1.85	0.88 - 1.06	1.09 - 3.42	0.98 - 1.49	11.98 - 50.36	0.96 - 1.46	0.95 - 1.32
Olanzapine	1.25 - 4.4	0.23 - 0.66	0.69 - 1.92	0.29 - 1.03	5.23 - 39.47	0.92 - 7.62	0.47 - 1.58
Paroxetine	0.1 - 0.29	0.09 - 0.34	0.15 - 0.37	0.1 - 0.33	1.04 - 8.46	0.72 - 8.01	0.09 - 0.27
Phenacetin	0.12 - 0.2	0.09 - 0.09	0.0013 - 2.47	0.1 - 0.13	1.18 - 4.45	0.1 - 0.13	0.1 - 0.13
Praziquantel	6.4 - 22.92	0.93 - 1.04	-	1.23 - 2.23	23.39 - 90.86	2.13 - 5.84	2.13 - 5.84
Primaquine	1.21 - 4.12	1.42 - 4.75	1.37 - 3.73	1.34 - 4.18	4.82 - 31.15	2.19 - 14.25	1.21 - 4.11
Procainamide	0.26 - 0.89	0.3 - 0.94	0.28 - 0.76	0.29 - 0.9	1.04 - 6.71	0.31 - 1.11	0.26 - 0.89
Propylthiouracil	1.23 - 1.59	1.23 - 1.6	0.01 - 9.78	1.36 - 1.76	8.46 - 34.12	1.2 - 1.59	1.2 - 1.59
Pseudoephedrine	0.32 - 1.08	0.35 - 1.11	0.34 - 0.92	0.33 - 1.09	0.58 - 2.65	0.35 - 1.11	0.32 - 1.08
Pyrimethamine	1.77 - 6.21	0.33 - 0.74	0.93 - 2.96	0.42 - 1.26	7.69 - 49.36	0.94 - 5.66	0.67 - 2.11
Quazepam	25.4 - 101.46	0.05 - 0.06	-	0.11 - 0.33	2.7 - 10.65	0.57 - 2.16	0.57 - 2.16
Rofecoxib	0.82 - 1.56	0.58 - 0.6	-	0.65 - 0.91	8.48 - 32.2	0.66 - 0.94	0.66 - 0.94
Rosaramicin	8.36 - 24.27	8.5 - 28.31	8.21 - 20.92	8.71 - 27.56	76.47 - 589.59	15.92 - 117.76	8 - 24.12
Suprofen	15.95 - 53.95	18.62 - 63.01	0.04 - 38.81	17.94 - 54.95	71.77 - 479.52	31.59 - 223.02	15.9 - 53.94
Terbutaline	0.51 - 1.63	0.57 - 1.75	0.52 - 1.42	0.57 - 1.68	3.11 - 21.88	0.61 - 2.22	0.5 - 1.63
Theobromine	0.98 - 3.34	0.88 - 3.26	1.04 - 2.85	0.99 - 3.34	1.23 - 4	0.98 - 3.34	0.98 - 3.34
Trazodone	9.18 - 37.4	0.67 - 1.09	3.37 - 13.63	0.95 - 2.43	19.19 - 97.64	2.39 - 10.99	2.12 - 7.3
Venlafaxine	0.24 - 0.69	0.24 - 0.86	0.23 - 0.59	0.24 - 0.8	2.4 - 19.11	1.28 - 13.69	0.23 - 0.68
Zaleplon	0.87 - 0.93	0.83 - 0.84	0.98 - 2.65	0.9 - 1.06	7.97 - 29.34	0.83 - 0.84	0.83 - 0.84
Zolpidem	18 - 70.73	0.68 - 0.81	4.71 - 23.71	1.03 - 2.24	21.98 - 88.44	2.8 - 9.63	2.78 - 9.29
Zopiclone	1.14 - 1.73	1.12 - 1.74	1.26 - 3.25	1.2 - 1.99	9.37 - 45.02	1.1 - 1.73	1.08 - 1.71

## Sheet: Table S9 - pH effect (MP ratio)
Drug name	7.12	6.88 - 7.37	6.63 - 7.62	6.38 - 7.87
Acetaminophen	0.73 - 0.78	0.73 - 0.79	0.73 - 0.79	0.73 - 0.80
Alprazolam	0.34 - 0.71	0.34 - 0.71	0.34 - 0.71	0.34 - 0.71
Apixaban	0.14 - 0.26	0.14 - 0.26	0.14 - 0.26	0.14 - 0.26
Azithromycin	1.34 - 3.46	1.02 - 3.99	0.79 - 4.74	0.62 - 5.92
Aztreonam	0.41 - 0.45	0.41 - 0.45	0.41 - 0.45	0.41 - 0.45
Baclofen	0.77 - 0.89	0.77 - 0.89	0.77 - 0.89	0.77 - 0.89
Budesonide	0.26 - 0.45	0.26 - 0.45	0.26 - 0.45	0.26 - 0.45
Bupropion	0.85 - 2.31	0.66 - 2.65	0.53 - 3.10	0.43 - 3.76
Caffeine	0.58 - 0.63	0.58 - 0.63	0.58 - 0.63	0.58 - 0.63
Captopril	0.37 - 0.41	0.21 - 0.73	0.12 - 1.30	0.07 - 2.31
Carbenicillin	0.24 - 0.27	0.14 - 0.48	0.08 - 0.85	0.04 - 1.51
Cefotaxime	0.29 - 0.32	0.17 - 0.57	0.09 - 1.01	0.05 - 1.80
Cefprozil	0.21 - 0.24	0.12 - 0.42	0.07 - 0.75	0.04 - 1.33
Ceftriaxone	0.05 - 0.06	0.03 - 0.10	0.02 - 0.18	0.01 - 0.32
Cephapirin	0.24 - 0.27	0.14 - 0.48	0.08 - 0.85	0.04 - 1.51
Chloroquine	4.54 - 17.13	3.97 - 20.18	3.63 - 24.78	3.42 - 31.10
Ciprofloxacin	0.67 - 0.72	0.67 - 0.72	0.67 - 0.72	0.67 - 0.72
Colchicine	0.74 - 0.76	0.74 - 0.76	0.74 - 0.76	0.74 - 0.76
Diazepam	0.04 - 0.12	0.04 - 0.12	0.04 - 0.12	0.04 - 0.12
Diltiazem	0.60 - 0.99	0.42 - 1.23	0.32 - 1.69	0.26 - 2.52
Disopyramide	0.81 - 0.88	0.46 - 1.53	0.27 - 2.71	0.16 - 4.82
Doxorubicin	0.51 - 0.56	0.31 - 0.93	0.19 - 1.63	0.13 - 2.86
Erythromycin	0.53 - 0.59	0.32 - 0.90	0.20 - 1.52	0.14 - 2.67
Escitalopram	0.36 - 0.40	0.20 - 0.69	0.11 - 1.23	0.06 - 2.18
Fluoxetine	0.13 - 0.17	0.08 - 0.24	0.05 - 0.36	0.04 - 0.60
Fluvoxamine	0.44 - 0.56	0.28 - 0.80	0.19 - 1.25	0.13 - 2.16
Hydrochlorothiazide	0.30 - 0.33	0.30 - 0.33	0.30 - 0.33	0.30 - 0.34
Hydroxychloroquine	0.88 - 0.96	0.50 - 1.67	0.28 - 2.96	0.16 - 5.27
Ibuprofen	0.007 - 0.008	0.004 - 0.012	0.003 - 0.021	0.002 - 0.038
Isoniazid	0.41 - 0.46	0.24 - 0.81	0.13 - 1.44	0.08 - 2.56
Labetalol	1.38 - 3.24	1.15 - 3.61	1.01 - 4.18	0.92 - 5.13
Levodopa	0.73 - 0.81	0.73 - 0.81	0.73 - 0.81	0.73 - 0.81
Levofloxacin	0.35 - 0.38	0.22 - 0.66	0.13 - 1.16	0.08 - 2.05
Loratadine	3.03 - 11.79	3.03 - 11.80	3.03 - 11.82	3.03 - 11.86
Mefloquine	0.09 - 0.23	0.07 - 0.26	0.05 - 0.32	0.04 - 0.40
Methotrexate	0.46 - 0.51	0.46 - 0.51	0.46 - 0.51	0.46 - 0.51
Methyldopa	0.69 - 0.76	0.69 - 0.76	0.69 - 0.76	0.69 - 0.76
Metoclopramide	1.22 - 1.35	0.69 - 2.33	0.39 - 4.14	0.23 - 7.35
Metoprolol	1.61 - 1.77	0.91 - 3.08	0.52 - 5.46	0.29 - 9.71
Mexiletine	0.49 - 0.54	0.28 - 0.93	0.16 - 1.65	0.10 - 2.94
Midazolam	1.01 - 3.05	1.00 - 3.07	1.00 - 3.09	1.00 - 3.14
Minoxidil	0.48 - 0.53	0.28 - 0.94	0.16 - 1.67	0.09 - 2.97
Mirtazapine	0.54 - 1.47	0.46 - 1.62	0.42 - 1.83	0.39 - 2.13
Moclobemide	0.61 - 0.76	0.58 - 0.81	0.56 - 0.89	0.55 - 1.03
Nadolol	1.22 - 1.35	0.69 - 2.34	0.39 - 4.16	0.22 - 7.39
Nefazodone	3.61 - 13.89	3.38 - 15.26	3.26 - 17.60	3.18 - 21.33
Nifedipine	0.13 - 0.39	0.13 - 0.39	0.13 - 0.39	0.13 - 0.39
Nitrofurantoin	0.28 - 0.31	0.23 - 0.42	0.19 - 0.61	0.18 - 0.96
Ofloxacin	1.41 - 2.99	1.41 - 2.99	1.41 - 2.99	1.41 - 2.99
Olanzapine	0.23 - 0.52	0.18 - 0.60	0.15 - 0.72	0.13 - 0.92
Paroxetine	0.11 - 0.12	0.07 - 0.19	0.04 - 0.33	0.03 - 0.58
Pefloxacin	1.80 - 4.71	1.80 - 4.71	1.80 - 4.71	1.80 - 4.71
Phenacetin	0.06 - 0.09	0.06 - 0.09	0.06 - 0.09	0.06 - 0.09
Phenytoin	0.18 - 0.39	0.17 - 0.39	0.17 - 0.40	0.17 - 0.41
Praziquantel	0.51 - 1.40	0.51 - 1.40	0.51 - 1.40	0.51 - 1.40
Prednisolone	0.53 - 0.54	0.53 - 0.54	0.53 - 0.54	0.53 - 0.54
Primaquine	0.80 - 0.88	0.45 - 1.52	0.25 - 2.71	0.14 - 4.81
Procainamide	1.48 - 1.63	0.84 - 2.82	0.48 - 5.00	0.27 - 8.88
Propranolol	0.14 - 0.15	0.08 - 0.24	0.05 - 0.42	0.03 - 0.74
Propylthiouracil	0.17 - 0.18	0.16 - 0.21	0.15 - 0.25	0.14 - 0.33
Pseudoephedrine	1.40 - 1.54	0.79 - 2.68	0.44 - 4.76	0.25 - 8.46
Pyrimethamine	0.43 - 1.02	0.36 - 1.13	0.32 - 1.30	0.30 - 1.58
Quazepam	2.40 - 9.06	2.40 - 9.06	2.40 - 9.06	2.40 - 9.06
Quetiapine	0.59 - 1.63	0.52 - 1.77	0.49 - 1.95	0.46 - 2.21
Rofecoxib	0.17 - 0.24	0.17 - 0.24	0.17 - 0.24	0.17 - 0.24
Rosaramicin	1.60 - 1.69	0.96 - 2.89	0.58 - 5.10	0.36 - 9.04
Salicylate	0.09 - 0.10	0.05 - 0.18	0.03 - 0.32	0.02 - 0.57
Suprofen	0.39 - 0.42	0.22 - 0.76	0.13 - 1.34	0.07 - 2.39
Tacrolimus	0.08 - 0.29	0.08 - 0.29	0.08 - 0.29	0.08 - 0.29
Terbutaline	1.66 - 1.83	0.96 - 3.13	0.57 - 5.53	0.35 - 9.79
Theobromine	1.43 - 1.58	0.81 - 2.74	0.45 - 4.87	0.26 - 8.66
Theophylline	0.53 - 0.58	0.30 - 1.00	0.17 - 1.77	0.10 - 3.14
Trazodone	0.32 - 0.97	0.30 - 1.04	0.29 - 1.13	0.28 - 1.25
Venlafaxine	1.39 - 1.43	0.83 - 2.46	0.49 - 4.35	0.30 - 7.71
Verapamil	0.30 - 0.56	0.21 - 0.68	0.15 - 0.90	0.12 - 1.30
Zaleplon	0.42 - 0.42	0.42 - 0.42	0.42 - 0.42	0.42 - 0.42
Zolpidem	0.36 - 1.20	0.36 - 1.21	0.36 - 1.23	0.36 - 1.26
Zopiclone	0.65 - 0.69	0.55 - 0.87	0.49 - 1.21	0.46 - 1.82
